# Supplementary material for: A pegivirus associated with encephalitis in red-legged partridges shows neurotropism across avian species
Source: Nat Commun. 2026 Jun 5;17:7200. doi: 10.1038/s41467-026-73858-8 (PMC13396197; doi:10.1038/s41467-026-73858-8)
Supplement: Supplementary file 3 — Supplementary Data 1 [file 41467_2026_73858_MOESM3_ESM.xlsx]

## Sheet: S. Data 1a_Swabs
Farm	Pool	Sex	ParPgV (CT)a	ParPgV-A (CT)b	ParPgV-C (CT)b	ParPgV (∆CT)	ParPgV-A (∆CT)	ParPgV-C (∆CT)
A	1	female	32.93	neg	30.51	7.07	0	9.49
A	2	female	28.75	36.1	35.57	11.25	3.9	4.43
A	3	female	neg	neg	neg	0	0	0
A	1	male	neg	neg	38.44	0	0	0
A	2	male	neg	neg	37.55	0	0	2.45
A	3	male	35.93	neg	35.42	4.07	0	4.58
B	1	female	30.1	neg	29.18	9.9	0	10.82
B	2	female	30.17	neg	29.57	9.83	0	10.43
B	3	female	28.92	neg	27.88	11.08	0	12.12
B	1	male	neg	neg	neg	0	0	0
B	2	male	neg	neg	neg	0	0	0
B	3	male	neg	neg	neg	0	0	0
C	1	female	29.11	neg	29.74	10.89	0	10.26
C	2	female	29.51	neg	30.11	10.49	0	9.89
C	3	female	30.52	neg	31.13	9.48	0	8.87
C	1	male	neg	neg	neg	0	0	0
C	2	male	36.91	neg	35.59	3.09	0	4.41
C	3	male	neg	neg	34.88	0	0	5.12
D	1	female	30.51	neg	29.88	9.49	0	10.12
D	2	female	32.92	neg	38.36	7.08	0	1.64
D	3	female	35.66	neg	35.74	4.34	0	4.26
D	1	male	neg	neg	neg	0	0	0
D	2	male	36.24	neg	34.36	3.76	0	5.64
D	3	male	neg	neg	36.62	0	0	3.38
E	1	female	33.37	neg	36.38	6.63	0	3.62
E	2	female	30.96	neg	35.5	9.04	0	4.5
E	3	female	33.07	neg	38.29	6.93	0	1.71
E	1	male	neg	neg	neg	0	0	0
E	2	male	neg	neg	neg	0	0	0
E	3	male	neg	neg	neg	0	0	0
F	1	female	33.14	neg	34.93	6.86	0	5.07
F	2	female	33.45	neg	34.49	6.55	0	5.51
F	3	female	28.47	neg	29.83	11.53	0	10.17
F	1	male	36.79	neg	34.99	3.21	0	5.01
F	2	male	38.34	neg	36.19	1.66	0	3.81
F	3	male	34.52	neg	34.62	5.48	0	5.38
G	1	female	36.51	neg	34.44	3.49	0	5.56
G	2	female	32.54	neg	35.07	7.46	0	4.93
G	3	female	33.07	neg	34.02	0	0	0
G	1	male	33.87	neg	neg	0	0	0
G	2	male	36.08	neg	38.72	0	0	1.28
G	3	male	32.52	neg	36.95	7.48	0	3.05
H	1	female	32.72	neg	31.1	7.28	0	8.9
H	2	female	34.91	neg	neg	5.09	0	0
H	3	female	32.46	neg	33.76	7.54	0	6.24
H	1	male	33.74	neg	31.95	6.26	0	8.05
H	2	male	neg	neg	35.63	0	0	4.37
H	3	male	38.25	neg	neg	1.75	0	0
a - PCR targeting 5'UTR genomic region
b - PCR targeting NS3 genomic region
neg - negative

## Sheet: S. Data 1b_Eggs
Farm	Pool	Sample	ParPgV (CT)a	ParPgV-A (CT)b	ParPgV-C (CT)b	ParPgV (∆CT)	ParPgV-A (∆CT)	ParPgV-C (∆CT)
A	1	Allantoic Fluid	32.86	n.d.	n.d.	7.14	n.d.	n.d.
A	2	Allantoic Fluid	37.04	n.d.	n.d.	2.96	n.d.	n.d.
A	3	Allantoic Fluid	26.32	n.d.	n.d.	13.68	n.d.	n.d.
A	1	Egg Yolk	32.5	n.d.	n.d.	7.5	n.d.	n.d.
A	2	Egg Yolk	31.36	n.d.	n.d.	8.64	n.d.	n.d.
A	3	Egg Yolk	29.77	n.d.	n.d.	10.23	n.d.	n.d.
A	1	Embryo	20.86	35.92	20.68	19.14	4.08	19.32
A	2	Embryo	21.44	neg	21.08	18.56	0	18.92
A	3	Embryo	21.92	neg	21.34	18.08	0	18.66
B	1	Allantoic Fluid	35.05	n.d.	n.d.	4.95	n.d.	n.d.
B	2	Allantoic Fluid	36.11	n.d.	n.d.	3.89	n.d.	n.d.
B	3	Allantoic Fluid	25.37	n.d.	n.d.	14.63	n.d.	n.d.
B	1	Egg Yolk	30.94	n.d.	n.d.	9.06	n.d.	n.d.
B	2	Egg Yolk	30.35	n.d.	n.d.	9.65	n.d.	n.d.
B	3	Egg Yolk	28.29	n.d.	n.d.	11.71	n.d.	n.d.
B	1	Embryo	19.08	neg	18.87	20.92	0	21.13
B	2	Embryo	20.67	neg	21.08	19.33	0	18.92
B	3	Embryo	19.12	neg	30.6	20.88	0	9.4
C	1	Allantoic Fluid	neg	n.d.	n.d.	0	n.d.	n.d.
C	2	Allantoic Fluid	34.39	n.d.	n.d.	5.61	n.d.	n.d.
C	3	Allantoic Fluid	34.17	n.d.	n.d.	5.83	n.d.	n.d.
C	1	Egg Yolk	32.1	n.d.	n.d.	7.9	n.d.	n.d.
C	2	Egg Yolk	31.27	n.d.	n.d.	8.73	n.d.	n.d.
C	3	Egg Yolk	30.77	n.d.	n.d.	9.23	n.d.	n.d.
C	1	Embryo	19.71	neg	24.57	20.29	0	15.43
C	2	Embryo	20.32	neg	20.48	19.68	0	19.52
C	3	Embryo	21.16	neg	19.04	18.84	0	20.96
D	1	Allantoic Fluid	31.1	n.d.	n.d.	8.9	n.d.	n.d.
D	2	Allantoic Fluid	28.36	n.d.	n.d.	11.64	n.d.	n.d.
D	3	Allantoic Fluid	neg	n.d.	n.d.	0	n.d.	n.d.
D	1	Egg Yolk	31.4	n.d.	n.d.	8.6	n.d.	n.d.
D	2	Egg Yolk	33.6	n.d.	n.d.	6.4	n.d.	n.d.
D	3	Egg Yolk	33.62	n.d.	n.d.	6.38	n.d.	n.d.
D	1	Embryo	21.46	neg	21.98	18.54	0	18.02
D	2	Embryo	neg	neg	neg	0	0	0
D	3	Embryo	neg	neg	neg	0	0	0
E	1	Allantoic Fluid	31.4	n.d.	n.d.	8.6	n.d.	n.d.
E	2	Allantoic Fluid	28.83	n.d.	n.d.	11.17	n.d.	n.d.
E	3	Allantoic Fluid	23.59	n.d.	n.d.	16.41	n.d.	n.d.
E	1	Egg Yolk	33.3	n.d.	n.d.	6.7	n.d.	n.d.
E	2	Egg Yolk	29.36	n.d.	n.d.	10.64	n.d.	n.d.
E	3	Egg Yolk	32.72	n.d.	n.d.	7.28	n.d.	n.d.
E	1	Embryo	20.06	33.92	20.14	19.94	6.08	19.86
E	2	Embryo	21.39	neg	19.98	18.61	0	20.02
E	3	Embryo	19.73	neg	20.4	20.27	0	19.6
F	1	Allantoic Fluid	neg	n.d.	n.d.	0	n.d.	n.d.
F	2	Allantoic Fluid	38.63	n.d.	n.d.	1.37	n.d.	n.d.
F	3	Allantoic Fluid	24.63	n.d.	n.d.	15.37	n.d.	n.d.
F	1	Egg Yolk	29.55	n.d.	n.d.	10.45	n.d.	n.d.
F	2	Egg Yolk	30.52	n.d.	n.d.	9.48	n.d.	n.d.
F	3	Egg Yolk	33.65	n.d.	n.d.	6.35	n.d.	n.d.
F	1	Embryo	20.38	neg	21.24	19.62	0	18.76
F	2	Embryo	21.86	neg	22.24	18.14	0	17.76
F	3	Embryo	neg	neg	neg	0	0	0
G	1	Allantoic Fluid	25.91	n.d.	n.d.	14.09	n.d.	n.d.
G	2	Allantoic Fluid	28.56	n.d.	n.d.	11.44	n.d.	n.d.
G	3	Allantoic Fluid	32.54	n.d.	n.d.	7.46	n.d.	n.d.
G	1	Egg Yolk	30.72	n.d.	n.d.	9.28	n.d.	n.d.
G	2	Egg Yolk	36.63	n.d.	n.d.	3.37	n.d.	n.d.
G	3	Egg Yolk	25.28	n.d.	n.d.	14.72	n.d.	n.d.
G	1	Embryo	19.2	neg	19.69	20.8	0	20.31
G	2	Embryo	18.92	neg	20.13	21.08	0	19.87
G	3	Embryo	19.81	neg	18.77	20.19	0	21.23
H	1	Allantoic Fluid	23.83	n.d.	n.d.	16.17	n.d.	n.d.
H	2	Allantoic Fluid	24.87	n.d.	n.d.	15.13	n.d.	n.d.
H	3	Allantoic Fluid	24.71	n.d.	n.d.	15.29	n.d.	n.d.
H	1	Egg Yolk	35.8	n.d.	n.d.	4.2	n.d.	n.d.
H	2	Egg Yolk	29.45	n.d.	n.d.	10.55	n.d.	n.d.
H	3	Egg Yolk	36.27	n.d.	n.d.	3.73	n.d.	n.d.
H	1	Embryo	22.57	neg	35.25	17.43	0	4.75
H	2	Embryo	neg	neg	neg	0	0	0
H	3	Embryo	neg	neg	neg	0	0	0
a - PCR targeting 5'UTR genomic region
b - PCR targeting NS3 genomic region
neg - negative
n.d. - not done
