# Supplementary material for: A pegivirus associated with encephalitis in red-legged partridges shows neurotropism across avian species
Source: Nat Commun. 2026 Jun 5;17:7200. doi: 10.1038/s41467-026-73858-8 (PMC13396197; doi:10.1038/s41467-026-73858-8)
Supplement: Supplementary file 4 — Supplementary Data 2 [file 41467_2026_73858_MOESM4_ESM.xlsx]

## Sheet: S. Data 2a_Inocula
Inoculum	ParPgV (CT)a	ParPgV-A (CT)b	ParPgV-C (CT)b
A	28.57	34.98	35.47
C	33.32	neg	33.48

## Sheet: S. Data 2b_GP experiment_Organs
Subject	DPI	Sample	ParPgV (CT)a	ParPgV-A (CT)b	ParPgV-C (CT)b
P4	14	Brain	29.58	neg	29.18
P4	14	Spleen	29.89	neg	n.d.
P4	14	Kidney	neg	neg	neg
P4	14	Liver	neg	neg	neg
P9	14	Brain	22.56	neg	22.72
P9	14	Spleen	27.56	neg	30.57
P9	14	Kidney	36.42	neg	neg
P9	14	Liver	neg	neg	neg
P6	21	Brain	24.76	neg	24.34
P6	21	Spleen	28.76	neg	n.d.
P6	21	Kidney	neg	neg	neg
P6	21	Liver	neg	neg	neg
P8	21	Brain	26.88	neg	26.03
P8	21	Spleen	29.78	neg	29.73
P8	21	Kidney	34.96	neg	neg
P8	21	Liver	25.03	neg	n.d.
P10	21	Brain	22.54	neg	25.61
P10	21	Spleen	26.27	neg	n.d.
P10	21	Kidney	31.98	neg	32.45
P10	21	Liver	25.78	neg	23.53

## Sheet: S. Data 2c_Swabs and Blood
Subject	DPI	Sample	ParPgV (CT)a	ParPgV-A (CT)b	ParPgV-C (CT)b
P4	0	Tracheal Swab	neg	neg	neg
P4	4	Tracheal Swab	neg	neg	neg
P4	7	Tracheal Swab	neg	neg	neg
P4	10	Tracheal Swab	neg	neg	neg
P4	14	Tracheal Swab	neg	neg	neg
P4	0	Cloacal Swab	neg	neg	neg
P4	4	Cloacal Swab	neg	neg	neg
P4	7	Cloacal Swab	neg	neg	neg
P4	10	Cloacal Swab	34.86	35.07	38.96
P4	14	Cloacal Swab	neg	neg	neg
P4	0	Blood	neg	neg	neg
P4	7	Blood	33.63	neg	37.43
P4	14	Blood	30.78	neg	30.72
P9	0	Tracheal Swab	neg	neg	neg
P9	4	Tracheal Swab	neg	neg	neg
P9	7	Tracheal Swab	neg	neg	neg
P9	10	Tracheal Swab	neg	neg	neg
P9	14	Tracheal Swab	neg	neg	neg
P9	0	Cloacal Swab	neg	neg	neg
P9	4	Cloacal Swab	neg	neg	neg
P9	7	Cloacal Swab	neg	neg	neg
P9	10	Cloacal Swab	neg	neg	neg
P9	14	Cloacal Swab	neg	neg	neg
P9	0	Blood	neg	neg	neg
P9	7	Blood	neg	neg	neg
P9	14	Blood	neg	neg	neg
P6	0	Tracheal Swab	neg	neg	neg
P6	4	Tracheal Swab	neg	neg	neg
P6	7	Tracheal Swab	neg	neg	neg
P6	10	Tracheal Swab	neg	neg	neg
P6	14	Tracheal Swab	neg	neg	neg
P6	21	Tracheal Swab	neg	neg	neg
P6	0	Cloacal Swab	neg	neg	neg
P6	4	Cloacal Swab	neg	neg	neg
P6	7	Cloacal Swab	neg	neg	neg
P6	10	Cloacal Swab	neg	neg	neg
P6	14	Cloacal Swab	neg	neg	neg
P6	21	Cloacal Swab	neg	neg	neg
P6	0	Blood	neg	neg	neg
P6	7	Blood	34.74	neg	38.85
P6	14	Blood	neg	neg	neg
P6	21	Blood	neg	neg	neg
P8	0	Tracheal Swab	neg	neg	neg
P8	4	Tracheal Swab	neg	neg	neg
P8	7	Tracheal Swab	neg	neg	neg
P8	10	Tracheal Swab	neg	neg	neg
P8	14	Tracheal Swab	neg	neg	neg
P8	21	Tracheal Swab	27.56	36.42	30.64
P8	0	Cloacal Swab	neg	neg	neg
P8	4	Cloacal Swab	neg	neg	neg
P8	7	Cloacal Swab	neg	neg	neg
P8	10	Cloacal Swab	neg	neg	neg
P8	14	Cloacal Swab	neg	neg	neg
P8	21	Cloacal Swab	neg	neg	neg
P8	0	Blood	neg	neg	neg
P8	7	Blood	23.45	neg	26.29
P8	14	Blood	32.34	28.15	29.81
P8	21	Blood	27.69	31.3	neg
P10	0	Tracheal Swab	neg	neg	neg
P10	4	Tracheal Swab	neg	neg	neg
P10	7	Tracheal Swab	neg	neg	neg
P10	10	Tracheal Swab	neg	neg	neg
P10	14	Tracheal Swab	neg	neg	neg
P10	21	Tracheal Swab	33.28	neg	35.11
P10	0	Cloacal Swab	neg	neg	neg
P10	4	Cloacal Swab	neg	neg	neg
P10	7	Cloacal Swab	neg	neg	neg
P10	10	Cloacal Swab	neg	neg	neg
P10	14	Cloacal Swab	neg	neg	neg
P10	21	Cloacal Swab	34.58	neg	39.18
P10	0	Blood	neg	neg	neg
P10	7	Blood	27.62	neg	29.7
P10	14	Blood	neg	neg	neg
P10	21	Blood	neg	neg	neg
