# Supplementary material for: A pegivirus associated with encephalitis in red-legged partridges shows neurotropism across avian species
Source: Nat Commun. 2026 Jun 5;17:7200. doi: 10.1038/s41467-026-73858-8 (PMC13396197; doi:10.1038/s41467-026-73858-8)
Supplement: Supplementary file 9 — Source Data [file 41467_2026_73858_MOESM9_ESM.xlsx]

## Sheet: Figure 3a_Swabs
Farm	Pool	Sex	ParPgV (CT)a	ParPgV-A (CT)b	ParPgV-C (CT)b	ParPgV (∆CT)	ParPgV-A (∆CT)	ParPgV-C (∆CT)
A	1	female	32.93	neg	30.51	7.07	0	9.49
A	2	female	28.75	36.1	35.57	11.25	3.9	4.43
A	3	female	neg	neg	neg	0	0	0
A	1	male	neg	neg	38.44	0	0	0
A	2	male	neg	neg	37.55	0	0	2.45
A	3	male	35.93	neg	35.42	4.07	0	4.58
B	1	female	30.1	neg	29.18	9.9	0	10.82
B	2	female	30.17	neg	29.57	9.83	0	10.43
B	3	female	28.92	neg	27.88	11.08	0	12.12
B	1	male	neg	neg	neg	0	0	0
B	2	male	neg	neg	neg	0	0	0
B	3	male	neg	neg	neg	0	0	0
C	1	female	29.11	neg	29.74	10.89	0	10.26
C	2	female	29.51	neg	30.11	10.49	0	9.89
C	3	female	30.52	neg	31.13	9.48	0	8.87
C	1	male	neg	neg	neg	0	0	0
C	2	male	36.91	neg	35.59	3.09	0	4.41
C	3	male	neg	neg	34.88	0	0	5.12
D	1	female	30.51	neg	29.88	9.49	0	10.12
D	2	female	32.92	neg	38.36	7.08	0	1.64
D	3	female	35.66	neg	35.74	4.34	0	4.26
D	1	male	neg	neg	neg	0	0	0
D	2	male	36.24	neg	34.36	3.76	0	5.64
D	3	male	neg	neg	36.62	0	0	3.38
E	1	female	33.37	neg	36.38	6.63	0	3.62
E	2	female	30.96	neg	35.5	9.04	0	4.5
E	3	female	33.07	neg	38.29	6.93	0	1.71
E	1	male	neg	neg	neg	0	0	0
E	2	male	neg	neg	neg	0	0	0
E	3	male	neg	neg	neg	0	0	0
F	1	female	33.14	neg	34.93	6.86	0	5.07
F	2	female	33.45	neg	34.49	6.55	0	5.51
F	3	female	28.47	neg	29.83	11.53	0	10.17
F	1	male	36.79	neg	34.99	3.21	0	5.01
F	2	male	38.34	neg	36.19	1.66	0	3.81
F	3	male	34.52	neg	34.62	5.48	0	5.38
G	1	female	36.51	neg	34.44	3.49	0	5.56
G	2	female	32.54	neg	35.07	7.46	0	4.93
G	3	female	33.07	neg	34.02	0	0	0
G	1	male	33.87	neg	neg	0	0	0
G	2	male	36.08	neg	38.72	0	0	1.28
G	3	male	32.52	neg	36.95	7.48	0	3.05
H	1	female	32.72	neg	31.1	7.28	0	8.9
H	2	female	34.91	neg	neg	5.09	0	0
H	3	female	32.46	neg	33.76	7.54	0	6.24
H	1	male	33.74	neg	31.95	6.26	0	8.05
H	2	male	neg	neg	35.63	0	0	4.37
H	3	male	38.25	neg	neg	1.75	0	0
a - PCR targeting 5'UTR genomic region
b - PCR targeting NS3 genomic region
neg - negative

## Sheet: Figure 3b_Eggs
Farm	Pool	Sample	ParPgV (CT)a	ParPgV-A (CT)b	ParPgV-C (CT)b	ParPgV (∆CT)	ParPgV-A (∆CT)	ParPgV-C (∆CT)
A	1	Allantoic Fluid	32.86	n.d.	n.d.	7.14	n.d.	n.d.
A	2	Allantoic Fluid	37.04	n.d.	n.d.	2.96	n.d.	n.d.
A	3	Allantoic Fluid	26.32	n.d.	n.d.	13.68	n.d.	n.d.
A	1	Egg Yolk	32.5	n.d.	n.d.	7.5	n.d.	n.d.
A	2	Egg Yolk	31.36	n.d.	n.d.	8.64	n.d.	n.d.
A	3	Egg Yolk	29.77	n.d.	n.d.	10.23	n.d.	n.d.
A	1	Embryo	20.86	35.92	20.68	19.14	4.08	19.32
A	2	Embryo	21.44	neg	21.08	18.56	0	18.92
A	3	Embryo	21.92	neg	21.34	18.08	0	18.66
B	1	Allantoic Fluid	35.05	n.d.	n.d.	4.95	n.d.	n.d.
B	2	Allantoic Fluid	36.11	n.d.	n.d.	3.89	n.d.	n.d.
B	3	Allantoic Fluid	25.37	n.d.	n.d.	14.63	n.d.	n.d.
B	1	Egg Yolk	30.94	n.d.	n.d.	9.06	n.d.	n.d.
B	2	Egg Yolk	30.35	n.d.	n.d.	9.65	n.d.	n.d.
B	3	Egg Yolk	28.29	n.d.	n.d.	11.71	n.d.	n.d.
B	1	Embryo	19.08	neg	18.87	20.92	0	21.13
B	2	Embryo	20.67	neg	21.08	19.33	0	18.92
B	3	Embryo	19.12	neg	30.6	20.88	0	9.4
C	1	Allantoic Fluid	neg	n.d.	n.d.	0	n.d.	n.d.
C	2	Allantoic Fluid	34.39	n.d.	n.d.	5.61	n.d.	n.d.
C	3	Allantoic Fluid	34.17	n.d.	n.d.	5.83	n.d.	n.d.
C	1	Egg Yolk	32.1	n.d.	n.d.	7.9	n.d.	n.d.
C	2	Egg Yolk	31.27	n.d.	n.d.	8.73	n.d.	n.d.
C	3	Egg Yolk	30.77	n.d.	n.d.	9.23	n.d.	n.d.
C	1	Embryo	19.71	neg	24.57	20.29	0	15.43
C	2	Embryo	20.32	neg	20.48	19.68	0	19.52
C	3	Embryo	21.16	neg	19.04	18.84	0	20.96
D	1	Allantoic Fluid	31.1	n.d.	n.d.	8.9	n.d.	n.d.
D	2	Allantoic Fluid	28.36	n.d.	n.d.	11.64	n.d.	n.d.
D	3	Allantoic Fluid	neg	n.d.	n.d.	0	n.d.	n.d.
D	1	Egg Yolk	31.4	n.d.	n.d.	8.6	n.d.	n.d.
D	2	Egg Yolk	33.6	n.d.	n.d.	6.4	n.d.	n.d.
D	3	Egg Yolk	33.62	n.d.	n.d.	6.38	n.d.	n.d.
D	1	Embryo	21.46	neg	21.98	18.54	0	18.02
D	2	Embryo	neg	neg	neg	0	0	0
D	3	Embryo	neg	neg	neg	0	0	0
E	1	Allantoic Fluid	31.4	n.d.	n.d.	8.6	n.d.	n.d.
E	2	Allantoic Fluid	28.83	n.d.	n.d.	11.17	n.d.	n.d.
E	3	Allantoic Fluid	23.59	n.d.	n.d.	16.41	n.d.	n.d.
E	1	Egg Yolk	33.3	n.d.	n.d.	6.7	n.d.	n.d.
E	2	Egg Yolk	29.36	n.d.	n.d.	10.64	n.d.	n.d.
E	3	Egg Yolk	32.72	n.d.	n.d.	7.28	n.d.	n.d.
E	1	Embryo	20.06	33.92	20.14	19.94	6.08	19.86
E	2	Embryo	21.39	neg	19.98	18.61	0	20.02
E	3	Embryo	19.73	neg	20.4	20.27	0	19.6
F	1	Allantoic Fluid	neg	n.d.	n.d.	0	n.d.	n.d.
F	2	Allantoic Fluid	38.63	n.d.	n.d.	1.37	n.d.	n.d.
F	3	Allantoic Fluid	24.63	n.d.	n.d.	15.37	n.d.	n.d.
F	1	Egg Yolk	29.55	n.d.	n.d.	10.45	n.d.	n.d.
F	2	Egg Yolk	30.52	n.d.	n.d.	9.48	n.d.	n.d.
F	3	Egg Yolk	33.65	n.d.	n.d.	6.35	n.d.	n.d.
F	1	Embryo	20.38	neg	21.24	19.62	0	18.76
F	2	Embryo	21.86	neg	22.24	18.14	0	17.76
F	3	Embryo	neg	neg	neg	0	0	0
G	1	Allantoic Fluid	25.91	n.d.	n.d.	14.09	n.d.	n.d.
G	2	Allantoic Fluid	28.56	n.d.	n.d.	11.44	n.d.	n.d.
G	3	Allantoic Fluid	32.54	n.d.	n.d.	7.46	n.d.	n.d.
G	1	Egg Yolk	30.72	n.d.	n.d.	9.28	n.d.	n.d.
G	2	Egg Yolk	36.63	n.d.	n.d.	3.37	n.d.	n.d.
G	3	Egg Yolk	25.28	n.d.	n.d.	14.72	n.d.	n.d.
G	1	Embryo	19.2	neg	19.69	20.8	0	20.31
G	2	Embryo	18.92	neg	20.13	21.08	0	19.87
G	3	Embryo	19.81	neg	18.77	20.19	0	21.23
H	1	Allantoic Fluid	23.83	n.d.	n.d.	16.17	n.d.	n.d.
H	2	Allantoic Fluid	24.87	n.d.	n.d.	15.13	n.d.	n.d.
H	3	Allantoic Fluid	24.71	n.d.	n.d.	15.29	n.d.	n.d.
H	1	Egg Yolk	35.8	n.d.	n.d.	4.2	n.d.	n.d.
H	2	Egg Yolk	29.45	n.d.	n.d.	10.55	n.d.	n.d.
H	3	Egg Yolk	36.27	n.d.	n.d.	3.73	n.d.	n.d.
H	1	Embryo	22.57	neg	35.25	17.43	0	4.75
H	2	Embryo	neg	neg	neg	0	0	0
H	3	Embryo	neg	neg	neg	0	0	0
a - PCR targeting 5'UTR genomic region
b - PCR targeting NS3 genomic region
neg - negative
n.d. - not done

## Sheet: Figure 4b_GP experiment_Organs
Subject	DPI	Sample	ParPgV (CT)a	ParPgV-A (CT)b	ParPgV-C (CT)b
P4	14	Brain	29.58	neg	29.18
P4	14	Spleen	29.89	neg	n.d.
P4	14	Kidney	neg	neg	neg
P4	14	Liver	neg	neg	neg
P9	14	Brain	22.56	neg	22.72
P9	14	Spleen	27.56	neg	30.57
P9	14	Kidney	36.42	neg	neg
P9	14	Liver	neg	neg	neg
P6	21	Brain	24.76	neg	24.34
P6	21	Spleen	28.76	neg	n.d.
P6	21	Kidney	neg	neg	neg
P6	21	Liver	neg	neg	neg
P8	21	Brain	26.88	neg	26.03
P8	21	Spleen	29.78	neg	29.73
P8	21	Kidney	34.96	neg	neg
P8	21	Liver	25.03	neg	n.d.
P10	21	Brain	22.54	neg	25.61
P10	21	Spleen	26.27	neg	n.d.
P10	21	Kidney	31.98	neg	32.45
P10	21	Liver	25.78	neg	23.53

## Sheet: Figure 4c_Swabs and Blood
Subject	DPI	Sample	ParPgV (CT)a	ParPgV-A (CT)b	ParPgV-C (CT)b
P4	0	Tracheal Swab	neg	neg	neg
P4	4	Tracheal Swab	neg	neg	neg
P4	7	Tracheal Swab	neg	neg	neg
P4	10	Tracheal Swab	neg	neg	neg
P4	14	Tracheal Swab	neg	neg	neg
P4	0	Cloacal Swab	neg	neg	neg
P4	4	Cloacal Swab	neg	neg	neg
P4	7	Cloacal Swab	neg	neg	neg
P4	10	Cloacal Swab	34.86	35.07	38.96
P4	14	Cloacal Swab	neg	neg	neg
P4	0	Blood	neg	neg	neg
P4	7	Blood	33.63	neg	37.43
P4	14	Blood	30.78	neg	30.72
P9	0	Tracheal Swab	neg	neg	neg
P9	4	Tracheal Swab	neg	neg	neg
P9	7	Tracheal Swab	neg	neg	neg
P9	10	Tracheal Swab	neg	neg	neg
P9	14	Tracheal Swab	neg	neg	neg
P9	0	Cloacal Swab	neg	neg	neg
P9	4	Cloacal Swab	neg	neg	neg
P9	7	Cloacal Swab	neg	neg	neg
P9	10	Cloacal Swab	neg	neg	neg
P9	14	Cloacal Swab	neg	neg	neg
P9	0	Blood	neg	neg	neg
P9	7	Blood	neg	neg	neg
P9	14	Blood	neg	neg	neg
P6	0	Tracheal Swab	neg	neg	neg
P6	4	Tracheal Swab	neg	neg	neg
P6	7	Tracheal Swab	neg	neg	neg
P6	10	Tracheal Swab	neg	neg	neg
P6	14	Tracheal Swab	neg	neg	neg
P6	21	Tracheal Swab	neg	neg	neg
P6	0	Cloacal Swab	neg	neg	neg
P6	4	Cloacal Swab	neg	neg	neg
P6	7	Cloacal Swab	neg	neg	neg
P6	10	Cloacal Swab	neg	neg	neg
P6	14	Cloacal Swab	neg	neg	neg
P6	21	Cloacal Swab	neg	neg	neg
P6	0	Blood	neg	neg	neg
P6	7	Blood	34.74	neg	38.85
P6	14	Blood	neg	neg	neg
P6	21	Blood	neg	neg	neg
P8	0	Tracheal Swab	neg	neg	neg
P8	4	Tracheal Swab	neg	neg	neg
P8	7	Tracheal Swab	neg	neg	neg
P8	10	Tracheal Swab	neg	neg	neg
P8	14	Tracheal Swab	neg	neg	neg
P8	21	Tracheal Swab	27.56	36.42	30.64
P8	0	Cloacal Swab	neg	neg	neg
P8	4	Cloacal Swab	neg	neg	neg
P8	7	Cloacal Swab	neg	neg	neg
P8	10	Cloacal Swab	neg	neg	neg
P8	14	Cloacal Swab	neg	neg	neg
P8	21	Cloacal Swab	neg	neg	neg
P8	0	Blood	neg	neg	neg
P8	7	Blood	23.45	neg	26.29
P8	14	Blood	32.34	28.15	29.81
P8	21	Blood	27.69	31.3	neg
P10	0	Tracheal Swab	neg	neg	neg
P10	4	Tracheal Swab	neg	neg	neg
P10	7	Tracheal Swab	neg	neg	neg
P10	10	Tracheal Swab	neg	neg	neg
P10	14	Tracheal Swab	neg	neg	neg
P10	21	Tracheal Swab	33.28	neg	35.11
P10	0	Cloacal Swab	neg	neg	neg
P10	4	Cloacal Swab	neg	neg	neg
P10	7	Cloacal Swab	neg	neg	neg
P10	10	Cloacal Swab	neg	neg	neg
P10	14	Cloacal Swab	neg	neg	neg
P10	21	Cloacal Swab	34.58	neg	39.18
P10	0	Blood	neg	neg	neg
P10	7	Blood	27.62	neg	29.7
P10	14	Blood	neg	neg	neg
P10	21	Blood	neg	neg	neg

## Sheet: Figure 5a_Swabs and Blood
Subject	DPI		Copies/reacion (Log10)a
		Blood	Tracheal Swabs	Cloacal swabs
102	0	0b	n.d.	0
106	0	1.85673	n.d.	0
108	0	0	n.d.	0
114	0	0	n.d.	1.734
101	0	0	n.d.	0
107	0	0	n.d.	1.80821
110	0	0	n.d.	3.1934
111	0	2.40654	n.d.	1.18469
103	0	0	n.d.	1.47129
104	0	1.60206	n.d.	1.95952
112	0	0	n.d.	0
105	0	0	n.d.	1.68842
109	0	0	n.d.	0
113	0	2.30963	n.d.	3.15564
102	7	4.58321	1.48714	0
106	7	0	0	0
108	7	0	0	2.06819
114	7	0	0	1.11059
101	7	4.66371	1.61172	0.871573
107	7	0	1.4624	0
110	7	0	1.78746	0.535294
111	7	0	2.14613	0
103	7	0	0	0
104	7	0	1.29667	1.40483
112	7	0	0	0
105	7	5.08636	0.888741	1.32222
109	7	1.38917	0.985875	1.39967
113	7	0	2.22531	0.863917
101	10	0	0	0
107	10	0	0	1.38739
110	10	1.74036	3.1209	2.05308
111	10	5.02531	2.17319	2.25285
103	10	2.33846	1.96942	1.36922
104	10	0	3.0216	0.987219
112	10	3.51468	1.10721	1.10721
105	10	0	3.63959	1.40312
109	10	0	4.06074	0
113	10	4.31178	0	2.11059
103	14	0	1.41664	1.60531
104	14	4.19315	0.611723	0
112	14	2.69461	1.48287	0
105	14	0	1.58771	0
109	14	0	1.01115	0.798651
113	14	3.39463	1.72181	1.51055
105	21	0	0.746634	0
109	21	0	1.24304	0.786751
113	21	0	1.29447	0

## Sheet: Figure 5b_Viral load organs
Subject	Sex	Group	DPI			Copies/reacion (Log10)a
				Brain	Liver	Kidney	Spleen	Bone Marrow	Ceacal Tonsil
102	female	RLP-VG	7	3.9058	3.44716	4.10721	4.02938	4.69984	4.61278
106	female	RLP-VG	7	3.87099	2.69285	3.26245	3.15534	3.17898	5.16732
108	female	RLP-VG	7	4	3.04139	2.8293	3.06446	3.14922	3.4183
114	female	RLP-VG	7	4.01703	3.49136	4.04922	3.34635	3.98811	3.98811
101	female	RLP-VG	10	3.60423	1.92788	4.4133	3.8293	4.15229	5.63949
107	male	RLP-VG	10	4.6902	3.03342	4.0086	3.37291	3.92942	5.11727
110	male	RLP-VG	10	3.48572	4.52763	3.94792	2.88138	4.61595	5.48855
111	female	RLP-VG	10	4.6981	3.90956	4.5302	4.0569	5.0607	5.0607
103	male	RLP-VG	14	3.92324	4.233	4.22531	3.89927	3.99564	5.14301
104	female	RLP-VG	14	4.35025	4.35603	4.37107	3.08279	3.70243	5.25042
112	female	RLP-VG	14	3.96895	3.42488	3.25042	2.83759	3.5977	3.5977
105	female	RLP-VG	21	2.20952	4.46687	4.42488	3.89042	4.49415	5.68124
109	male	RLP-VG	21	2.67117	3.25527	3.55871	2.18184	3.40312	3.72428
113	male	RLP-VG	21	3.25042	4.14613	4.32634	4.25768	4.46389	4.46389
120	male	RLP-CG	7	3.74896	2.7796	2.58995	4.06819	3.20952	3.20952
117	female	RLP-CG	10	4.2014	1.45179	2.57054	3.29003	3.28103	3.28103
115	male	RLP-CG	14	3.33846	2.77085	2.7839	4.29885	2.70757	2.70757
119	male	RLP-CG	21	3.62014	2.73078	2.75282	3.39967	2.84261	2.84261

## Sheet: Figure 5b_Statistical analysis
i.							ii.
Organ	dpi	mean	sem	n			Organ	Comparison	Diff	SE	t	p_raw	p_holm_within_organ	p_holm_all	OrganDisplay	Significance_vs_RLP_CG
Brain	RLP-CG	3.72724	0.179796	4			Brain	7	0.221216	0.411424	0.537685	0.592326	1	1	Brain	ns
Brain	7	3.94845	0.0355676	4			Brain	10	0.392323	0.411424	0.953573	0.343246	1	1	Brain	ns
Brain	10	4.11956	0.332623	4			Brain	14	0.353576	0.444389	0.795645	0.428653	1	1	Brain	ns
Brain	14	4.08081	0.135362	3			Brain	21	-1.01687	0.444389	-2.28824	0.0248316	0.0993266	0.322811	Brain	ns
Brain	21	2.71037	0.301122	3			Liver	7	0.734936	0.411424	1.78632	0.0779332	0.0779332	0.744612	Liver	ns
Liver	RLP-CG	2.43325	0.327328	4			Liver	10	0.916369	0.411424	2.22731	0.0288095	0.0576189	0.345713	Liver	ns
Liver	7	3.16819	0.188036	4			Liver	14	1.57138	0.444389	3.53605	0.00068705	0.0027482	0.013741	Liver	**
Liver	10	3.34962	0.564399	4			Liver	21	1.52284	0.444389	3.42681	0.000977476	0.00293243	0.0175946	Liver	**
Liver	14	4.00463	0.292044	3			Kidney	7	0.887743	0.411424	2.15773	0.0340261	0.0340261	0.374287	Kidney	*
Liver	21	3.95609	0.362435	3			Kidney	10	1.5507	0.411424	3.76911	0.000316756	0.00126702	0.00728538	Kidney	**
Kidney	RLP-CG	2.6743	0.0548166	4			Kidney	14	1.27463	0.444389	2.86828	0.00530664	0.0106133	0.0795996	Kidney	*
Kidney	7	3.56205	0.311075	4			Kidney	21	1.42901	0.444389	3.21567	0.00189474	0.00568422	0.0322106	Kidney	**
Kidney	10	4.22501	0.144972	4			Spleen	7	-0.365304	0.411424	-0.887902	0.377323	1	1	Spleen	ns
Kidney	14	3.94893	0.351782	3			Spleen	10	-0.22906	0.411424	-0.55675	0.579292	1	1	Spleen	ns
Kidney	21	4.10331	0.273782	3			Spleen	14	-0.490971	0.444389	-1.10482	0.272632	1	1	Spleen	ns
Spleen	RLP-CG	3.76419	0.247651	4			Spleen	21	-0.320872	0.444389	-0.722053	0.472421	1	1	Spleen	ns
Spleen	7	3.39888	0.218221	4			Bone marrow	7	0.743855	0.411424	1.808	0.0744612	0.148922	0.744612	Bone Marrow	ns
Spleen	10	3.53513	0.260206	4			Bone marrow	10	1.42941	0.411424	3.47429	0.000839291	0.00335716	0.0159465	Bone Marrow	**
Spleen	14	3.27322	0.320932	3			Bone marrow	14	0.755072	0.444389	1.69912	0.0932811	0.148922	0.746249	Bone Marrow	ns
Spleen	21	3.44331	0.639583	3			Bone marrow	21	1.11021	0.444389	2.49828	0.0145832	0.0437495	0.204164	Bone Marrow	*
Bone marrow	RLP-CG	3.01018	0.139269	4			Caecal tonsil	7	1.28645	0.411424	3.12682	0.00248341	0.00248341	0.0397346	Caecal Tonsil	**
Bone marrow	7	3.75404	0.370341	4			Caecal tonsil	10	2.31632	0.411424	5.63001	2.72714e-07	1.09086e-06	6.54513e-06	Caecal Tonsil	****
Bone marrow	10	4.43959	0.251611	4			Caecal tonsil	14	1.65353	0.444389	3.7209	0.000372667	0.001118	0.00819868	Caecal Tonsil	**
Bone marrow	14	3.76525	0.119093	3			Caecal tonsil	21	1.61295	0.444389	3.6296	0.0005053	0.001118	0.0106113	Caecal Tonsil	**
Bone marrow	21	4.12039	0.358741	3
Caecal tonsil	RLP-CG	3.01018	0.139269	4
Caecal tonsil	7	4.29663	0.37911	4
Caecal tonsil	10	5.3265	0.141023	4
Caecal tonsil	14	4.66371	0.533908	3
Caecal tonsil	21	4.62314	0.570511	3

## Sheet: Figure 7a_Viral load organs
Subject	Sex	Group	DPI				Copies/reacion (Log10)a
				Brain	Spleen	Liver	Kidney	Bone marrow	Ceacal Tonsil	Bursa	Thymus
451	female	SPF-VG	7	0b	3.45939	4.06446	4.51851	2.80754	4.37475	3.75891	0
452	female	SPF-VG	7	1.86451	2.82151	4.08636	4.81491	2.77012	5.01284	3.44871	0
453	male	SPF-VG	7	0	3.26007	4.32015	4.10037	3.29003	4.87099	3.53403	2.90956
454	female	SPF-VG	7	0.689309	2.74896	3.24551	3.05308	0	4.69373	3.62531	0
455	female	SPF-VG	14	0	0	0	0	0	3.07188	0	0
456	male	SPF-VG	14	0	0	0	0	0	0	0	0
457	male	SPF-VG	14	0	0	0	0	0	2.76716	0	0
458	male	SPF-VG	14	0	0	0	0	0	0	0	0
459	male	SPF-VG	21	0	0	0	0	0	0	0	0
460	female	SPF-VG	21	0	0	0	0	1.29667	0	0	0
461	male	SPF-VG	21	0	0	0	0	0	0	0	0
462	male	SPF-VG	21	0	0	0	0	0	0	0	0
463	male	SPF-CG	7	0	0	0	0	0	0	0	0
464	female	SPF-CG	7	0	0	0	0	0	0	0	0
465	male	SPF-CG	14	0	0	0	0	0	0	0	0
466	female	SPF-CG	14	0	0	0	0	0	0	0	0
467	female	SPF-CG	14	0	0	0	0	0	0	0	0
468	female	SPF-CG	21	0	0	0	0	0	0	0	0
469	female	SPF-CG	21	0	0	0	0	0	0	0	0
470	female	SPF-CG	21	0	0	0	0	0	0	0	0

## Sheet: Figure 7b_Blood
Subject	DPI	Copies/reacion (Log10)a
		Blood
451	0	0b
452	0	0
453	0	0
454	0	0
455	0	0
456	0	0
457	0	0
458	0	0
459	0	0
460	0	0
461	0	0
462	0	0
451	7	0.478566
452	7	4.03342
453	7	3.99695
454	7	0
455	7	3.15229
456	7	0
457	7	0
458	7	0
459	7	0
460	7	0
461	7	0
462	7	0
455	14	0.841985
456	14	0
457	14	0
458	14	0
459	14	0
460	14	0
461	14	0
462	14	0
459	21	0
460	21	0
461	21	0
462	21	0

## Sheet: Figure 7c_ELISA
Subject	DPI	Group	ELISA titers (OD)
451	0	SPF-VG	0.0985
451	7	SPF-VG	0.112
452	0	SPF-VG	0.089
452	7	SPF-VG	0.096
453	0	SPF-VG	0.0965
453	7	SPF-VG	0.122
454	0	SPF-VG	0.096
454	7	SPF-VG	0.149
455	0	SPF-VG	0.0825
455	7	SPF-VG	0.0955
455	14	SPF-VG	0.351
456	0	SPF-VG	0.0945
456	7	SPF-VG	0.1125
456	14	SPF-VG	0.4375
457	0	SPF-VG	0.086
457	7	SPF-VG	0.1205
457	14	SPF-VG	2.114
458	0	SPF-VG	0.093
458	7	SPF-VG	0.0825
458	14	SPF-VG	0.206
459	0	SPF-VG	0.0775
459	7	SPF-VG	0.14
459	14	SPF-VG	0.4185
459	21	SPF-VG	2.594
460	0	SPF-VG	0.0855
460	7	SPF-VG	0.104
460	14	SPF-VG	0.235
460	21	SPF-VG	1.914
461	0	SPF-VG	0.09
461	7	SPF-VG	0.137
461	14	SPF-VG	0.1845
461	21	SPF-VG	0.2605
462	0	SPF-VG	0.089
462	7	SPF-VG	0.116
462	14	SPF-VG	0.671
462	21	SPF-VG	1.462
463	0	SPF-CG	0.0895
463	7	SPF-CG	0.115
464	0	SPF-CG	0.101
464	7	SPF-CG	0.1145
465	0	SPF-CG	0.1055
465	7	SPF-CG	0.1295
465	14	SPF-CG	0.1645
466	0	SPF-CG	0.105
466	7	SPF-CG	0.0935
466	14	SPF-CG	0.1025
467	0	SPF-CG	0.072
467	7	SPF-CG	0.1045
467	14	SPF-CG	0.1225
468	0	SPF-CG	0.1025
468	7	SPF-CG	0.1
468	14	SPF-CG	0.136
468	21	SPF-CG	0.18
469	0	SPF-CG	0.0795
469	7	SPF-CG	0.112
469	14	SPF-CG	0.102
469	21	SPF-CG	0.1075
470	0	SPF-CG	0.0925
470	7	SPF-CG	0.103
470	14	SPF-CG	0.1225
470	21	SPF-CG	0.14375

[truncated: 1 more sheets: Figure 7d_SPF_RLP_ 21 dpi ELISA]
